# Supplementary material for: Contribution of Capillary Zone Electrophoresis Hyphenated with Drift Tube Ion Mobility Mass Spectrometry as a Complementary Tool to Microfluidic Reversed Phase Liquid Chromatography for Antigen Discovery
Source: Int J Mol Sci. 2022 Nov 1;23(21):13350. doi: 10.3390/ijms232113350 (PMC9659090; doi:10.3390/ijms232113350)
Supplement: Supplementary file 1 [file ijms-23-13350-s001.zip]

Archive with 1 entries (1 files):
- ijms-1958242-supplementary.pdf
